# Supplementary material for: Effect of Digital Health Interventions on College Students’ Lifestyle Behaviors: Systematic Review
Source: J Med Internet Res. 2026 Feb 4;28:e82192. doi: 10.2196/82192 (PMC12917487; doi:10.2196/82192)
Supplement: Multimedia Appendix 3 [file jmir_v28i1e82192_app3.xlsx]

## Sheet: Full Data Extraction Form
Num.	Title	First Author	Year	Region/Country	Study Design	Participant Age (Years)	Total Baseline N	Total Completed N	Overall Attrition Rate(%)	Participant Characteristic	Target Behavior(s)	Intervention Program	Type	Intervention Techniques	Function	Coding Results	Usage Metrics/Adherence Feedback	Intervention Duration	Follow-up Duration	Primary Outcome	Secondary Outcome	Outcome Measure	Effect Measure Type	Effect Estimate	Confidence Level (%)	Confidence Interval (CI)	Effectiveness	Study Conclusion
1	A mobile health intervention for weight management among young adults: a pilot randomised controlled trial	L. Hebden	2014	Australia	QRCT	22.8 ± 4.6	51	46	0.098	Overweight or at risk of weight gain	Physical activity、Sedentary behavior、Diet	mHealth program	Multiple	SMS, emails, smartphone applications, Internet forums	Prompting/Education/Guidance	4.1；5.1；7.1	SMS replies, log-ins, views and posts: Low engagement	12 weeks	13 weeks	Body weight, BMI	Sitting time, Physical activity, SSB intake	Body weight, BMI, physical activity, vegetable and fruit intake, sugar-sweetened beverage intake, energy-dense takeaway meals	Mean Difference (ANCOVA)	-0.40 kg	0.95	(-1.84, 1.24)	Limited	Post-intervention changes in outcomes were not significantly different from controls.
2	Diet Quality of Young Adults Enrolling in TXT2BFiT, a Mobile Phone-Based Healthy Lifestyle Intervention	Monica Marina Nour	2015	Australia	QDS	27.7 ± 4.9	250	230	0.08	Normal	Diet	mHealth program, TXT2BFiT	Multiple	telephone, website, mobile phone app, text messages	Guidance/Education	4.1；5.1；5.3	N/A	N/A	N/A	Quality of the baseline diets (HEIFA score)	Dietary patterns (core, noncore food, micro- and macronutrient intake); Sugar-sweetened beverages; Takeaway food consumption	dietary patterns and diet quality	Mean Score (Descriptive)	45.4	N/A	N/A	Yes	The study cohort appeared to consume diets lower in energy than the NNPAS population, suggesting they may be practicing calorie restriction.
3	An Electronic Wellness Program to Improve Diet and Exercise in College Students: A Pilot Study	Amy L Schweitzer	2016	USA	QRCT	19.7 ± 0.73	148	106	0.2838	Normal	Physical activity、Diet	eHealth program, A Lifestyle Intervention via Email (ALIVE)	Single	email	Guidance/Education/Prompting	5.1；4.1；7.1	Email read rate: 84%	24 weeks	24 weeks	Saturated fat intake (% kcal); Observed fruit snack choice	Physical activity; Body composition measures (BMI, WC, etc.)	preliminary efficacy for diet, physical activity, and body measures	Mean change in % kcal difference	-1.0 % kcal	95% (P=.048)	N/A	Yes	Use of an electronic wellness program is feasible in college students and resulted in a decrease in saturated fat intake and an increase in observed fruit intake compared to a control group.
4	A Mobile Health Lifestyle Program for Prevention of Weight Gain in Young Adults (TXT2BFiT): Nine-Month Outcomes of a Randomized Controlled Trial	Margaret Allman-Farinelli	2016	Australia	QRCT	27.7 ± 4.9	250	202	0.192	Overweight or recently gained weight	Physical activity、Diet	mHealth program, TXT2BFiT	Multiple	coaching calls, text messages, emails, apps, downloadable website resources	Guidance/Prompting/Education	4.1；7.1；5.1	Adherence to coaching calls >90%; Delivery of text messages >90%	12 weeks	9 months	Weight (kg)	Body Mass Index (BMI); Physical Activity; Dietary Behaviors	Weight change, Diets (fruit, vegetable, SSB, and take-out meal intake), physical activity	Model Beta (β); Mean Difference	-4.3 kg	0.95	(-6.9, -1.8)	Yes	In conclusion, delivery of an mHealth theory-based intervention for healthy lifestyle and prevention of weight gain in 18- to 35-year-olds was effective in achieving and maintaining weight loss and improved diet behaviors.
5	An mHealth Intervention Using a Smartphone App to Increase Walking Behavior in Young Adults: A Pilot Study	Jane C Walsh	2016	Ireland	QRCT	20.55 ± 2.07	58	55	0.052	Normal	Physical activity	mobile phone app, the Accupedo-Pro Pedometer	Single	mobile phone app	Monitoring/Feedback	2.3；2.1；2.2；2.7	N/A	5 weeks	5 weeks	Daily step-counts	N/A	Daily step-counts	Mean Difference	1292 steps/day	N/A	N/A	Yes	The results of this study demonstrate that a mobile phone app can significantly increase physical activity in a young adult sample by setting specific goals, using self-monitoring, and feedback.
6	Be Positive Be Healthe: Development and Implementation of a Targeted e-Health Weight Loss Program for Young Women	Melinda J. Hutchesson	2016	Australia	QNRS	22.8 ± 3.2	18	12	0.333	Overweight (BMI 25–29.9 kg/m²)	Physical activity、Sedentary behavior、Diet	e-health weight loss “Be Positive Be Healthe”	Multiple	Website, email, Online forum, Smartphone application, Text messages	Feedback/Education/Interaction	2.2；5.1；3.1；6.2	High adherence to newsletters and online quizzes (82.8% completed ≥1), but low usage of the discussion forum and goal setting.	3 months	3 months	Weight	Waist circumference; BMI	Weight, BMI, waist circumference	Mean Difference	-1.5 kg	N/A	N/A	Yes	Significant reductions in mean ± SD weight (−1.5 ± 2.4 kg; p = 0.02) and waist circumference (−0.7 ± 1.4 cm; p = 0.04) were observed.
7	Efficacy of a brief web-based intervention with and without SMS to enhance healthy eating behaviors among university students	Lauren M. O'Brien	2016	USA	QRCT	19.24 ± 1.16	154	148	0.039	Normal	Diet	web-based nutrition intervention only, or web-intervention with daily text-messaging condition	Combined	web, text message	Education/Prompting/Guidance	5.1；7.1；4.1	N/A	30 days	1 month	Attainment of recommended standards for fruit and vegetable consumption	Increase the selection of healthy food choices from a university-wide dining program	vegetable and fruit consumption and frequency of meals with designated healthy food selections	Adjusted Odds Ratio	Vegetable Consumption: 2.93/Fruit Consumption: 1.54	0.95	(1.06, 8.12)/(0.55, 4.26)	Limited	Significant benefits of the web + text messaging intervention on the attainment of vegetable consumption guidelines were found compared to controls.With regard to fruit consumption, it may be the case that the intervention did not sufficiently activate fruit consumption goals to impact behavior.
8	Improved eating behaviours mediate weight gain prevention of young adults: moderation and mediation results of a randomised controlled trial of TXT2BFiT, mHealth program	Stephanie R. Partridge	2016	Australia	QRCT	27.0 ± 4.0	250	248	0.008	At risk of weight gain, overweight or obese (BMI 23.0–31.9 kg/m²)	Physical activity、Diet	mHealth program, TXT2BFiT	Multiple	coaching calls, text messages, emails, smartphone applications, website	Education/Guidance	5.1；4.1	N/A	3 months	9 months	Self-reported body weight (kg)	Food scores (fruits, vegetables, SSB, take-out meals), Physical activity (MET minutes, days)	Body weight change, vegetable intake, sugar-sweetened beverage (SSB) intake, physical activity	MD	-2.3 kg	0.95	(-3.3, -1.3)	Yes	TXT2BFiT was effective for both young men and women. Small sustained behavioural changes, including increased vegetable intake and decreased sugar-sweetened beverages consumption significantly mediated the intervention’s effects on weight change. Improved eating behaviours and increased physical activity accounted for approximately 40 % of the weight change.
9	Increasing Nonsedentary Behaviors in University Students Using Text Messages: Randomized Controlled Trial	Emma Cotton	2016	Canada	QRCT	21.19 ± 4.19	82	56	0.317	Normal	Sedentary behavior	a text message-based intervention	Single	text messages	Prompting/Guidance	7.1；4.1	Text messages sent twice daily. No engagement metrics (read rate, replies, log-ins) reported.	6 weeks	0 week	Increasing nonsedentary behaviors (Frequency/Length of Breaks from sitting, Standing, Light-Intensity PA, and Moderate-Intensity PA)	Enhance self-efficacy beliefs for decreasing SB	Frequency and Length of Breaks,Standing, Light, and Moderate Physical Activity,Self-Efficacy	Mean difference	+74.34 min/day (LIPA)	N/A	N/A	Limited	The present study provides preliminary evidence that facts, tips, reminders, and challenges delivered in the form of text messages have potential to increase nonsedentary behaviors, and in particular, light-intensity physical activity in university students.
10	Internet-delivered cognitive behavior therapy for anxiety and insomnia in a higher education context	Joanna Morris	2016	UK	QRCT	20.5 ± 1.95	138	112	0.188	who were experiencing stress	Sleep	internet-delivered Cognitive Behavioral Therapy (iCBT)	Single	internet	Education/Guidance	5.1；4.1	Average number of modules completed was 5.8 for iCBT-A and 4.9 for iCBT-I.	6 weeks	4 weeks	Anxiety Symptoms (GAD-7)	Sleep Quality/Insomnia (PSQI)	the State-Trait Anxiety Inventory and the Pittsburgh Sleep Quality Index	Cohen's d	d=0.67	0.95	(0.34, 0.99)	Yes	Findings support the use of iCBT for anxiety and insomnia in students.
11	An Initial Evaluation of the Impact of Pokémon GO on Physical Activity	Ying Xian	2017	USA	QNRS	25.0 ± 4.0	167	167	0	Normal	Physical activity	Pokémon GO	Single	reality game	Immersion/Prompting	6.1；12.1；7.1	Play time: 2.0 h/d (Median) / Daily XP: 10 293 points (Mean)	6 weeks	0 week	change in average steps per day	percentage of days >10 000 steps per day	Daily activity steps	Mean change	1976 steps/day	0.95	1494-2458	Yes	Pokémon GO participation was associated with a significant increase in PA among young adults.
12	Differences in Eating Behavior, Physical Activity, and Health-related Lifestyle Choices between Users and Nonusers of Mobile Health Apps	Alessandra Sarcona	2017	USA	QDS	22.0 ± 3.0	401	401	0	Normal	Physical activity、Diet	Mobile health apps(e.g., MyFitnessPal, Fitbit, Jawbone, Supertracker)	Multiple	Mobile health apps	Monitoring	2.3；2.4；2.1	Perceived feelings ratio (Positive:Negative): 4:1	N/A	N/A	Eating behavior scores (EBI), Physical activity scores, Lifestyle scores	N/A	Eating Behavior Inventory (EBI) scores, Lifestyle scores, Physical activity scores	Mean Difference/F-statistic	F(1,399)=9.98 (EBI score)	N/A	N/A	Yes	Mobile health app users had significantly higher scores for eating behavior than nonusers, and the impact of using more than one type of mobile health app significantly improved eating behavior. Most participants also identified app use with feeling healthier, better self-monitoring of food intake and exercise, and having more motivation to eat healthier and increase physical activity.
13	Feasibility and preliminary efficacy of the ‘HEYMAN’ healthy lifestyle program for young men: a pilot randomised controlled trial	Lee M. Ashton	2017	Australia	QRCT	22.1 ± 2.0	50	47	0.06	Normal	Physical activity、Diet	‘HEYMAN’ (Harnessing Ehealth to enhance Young men’s Mental health, Activity and Nutrition)	Multiple	website, wearable device, Facebook support group	Guidance/Education/Interaction	4.1；5.1；3.1	Face-to-face attendance: Low (31.3%) / Jawbone tracker data: Available for 65/84 days / Overall program component usage: Reasonable	3 months	3 months	pedometer steps/day, diet quality, well-being	MVPA, vegetable servings, ED-NP foods, weight, BMI, fat mass, waist circumference, cholesterol	primary outcomes: pedometer steps/day, diet quality, well-being and several secondary outcomes	Mean difference	1012.7 steps/day	0.95	−506.2, 2531.6	Limited	There were no significant intervention effects observed for any of the primary outcomes for pedometer steps/day, diet quality or subjective well-being.Moderate (d >0.50) to large (d > 0.80) effects were observed for changes in MVPA, vegetable serves, energy from ED-NP foods, weight, percent weight loss, waist circumference, BMI, body fat mass, total cholesterol, LDL cholesterol and total choleste…
14	Tweeting to Health: A Novel mHealth Intervention Using Fitbits and Twitter to Foster Healthy Lifestyles	Arlene E. Chung	2017	USA	QNRS	19.8 ± 1.0	15	12	0.2	Overweight/obese and healthy weight	Physical activity、Diet	a mHealth intervention “Tweeting to Health”	Multiple	Fitbits, Twitter, gamification	Monitoring/Interaction/Prompting	2.3；3.1；7.1	Fitbit Wear Compliance: High / Dietary Logging Compliance: High / Tweet Visibility/Liking: High	2 months	0 month	Compliance and Satisfaction	Changes in steps/day, physical activity intensity, lifestyle changes (fruit/vegetable/SSB intake)	steps/day, physical activity intensity, lifestyle changes, and total Tweets	Descriptive Statistics	High compliance/satisfaction	N/A	N/A	Yes	The use of wearables to enhance self-monitoring and that the use of social media to deliver and facilitate support for lifestyle changes is feasible and well received by participants.
15	Using Smartphone-Based Support Groups to Promote Healthy Eating in Daily Life: A Randomised Trial	Jennifer Inauen	2017	Switzerland	QRCT	27.5 ± 8.6	232	141	0.3922	Normal	Diet	smartphone-based groups, WhatsApp	Single	app	Interaction/Monitoring	2.3；3.1；2.1	Active participation: 65.3% / Avg. messages: 2.14/day / Control chat use: 11.0%	2 weeks	2 months	Change in healthy eating behavior	Change in planning, self-efficacy, and social support	Self-reported healthy eating	b (unstandardized regression coefficient)	b=0.05	0.95	[-0.07, 0.17]	Limited	Smartphone-based groups can promote fruit and vegetable consumption and decrease unhealthy snack intake.
16	The Impact of a Randomized Sleep Education Intervention for College Students	Shelley Hershner	2018	USA	QRCT	21.9 ± 4.1	549	358	0.348	Normal	Sleep	a sleep education website, Sleep to Stay Awake (sleeptostayawake.org)	Single	website	Education	5.1；5.3；5.6	Self-reported Intervention Use (among 8-week completers): 122/161 (75.8%)	1day/20 minutes	8 weeks	Sleep Quality (PSQI) Score	Depression (PHQ-9) Score	Sleeps, sleep quality, and depressions scores	Mean difference	-1.09 PSQI Points	0.95	-1.65 to -0.51	Yes	A brief and personalized online sleep education intervention improved Sleeps, sleep quality, and depressions scores.
17	State-Wide University Implementation of an Online Platform for Eating Disorders Screening and Intervention	Ellen E. Fitzsimmons-Craft	2018	USA	QNRS	22.89 ± 6.59	2454	2454	0	Individuals at low risk for, high risk for, or with an eating disorder	Diet	The Internet-based Healthy Body Image (HBI) Program platform(StayingFit、SB-Classic、SB-ED)	Single	Online platforms	Screening/Guidance	1.2；2.6；4.1	SB-ED Enrollment: 47.8% / Avg. Sessions Completed: 7.48 / Median Active Use: 7.58 days / Total Messages to Coaches: 826	8 months	N/A	Restrictive eating and binge eating symptoms	Vomiting and diet pill/laxative use	Changes in restrictive eating, binge eating, vomiting, and diet pill/laxative use	Change Score (from Multilevel Model)	Not Reported	N/A	Not Reported	Yes	Fourth, results showed that, for students with a clinical/subclinical ED, use of the clinical mobile application Student Bodies-Eating Disorders intervention resulted in significantly decreased restrictive eating and binge eating. Neither vomiting nor diet pill/laxative use was found to decrease, but reports of these behaviors were very low.
18	Feasibility and Preliminary Efficacy of the Eating Advice to Students (EATS) Brief Web-Based Nutrition Intervention for Young Adult University Students: A Pilot Randomized Controlled Trial	Megan C. Whatnall	2019	Australia	QRCT	22.4 ± 4.0	124	90	0.27	Normal	Diet	Eating Advice to Students (EATS) web-based nutrition intervention	Single	website	Education/Guidance	5.1；4.1	Intervention participants used EATS: 1.5±1.0 times, Mean satisfaction: 4.0±0.7 (Max 5), Logged-on rate: 93.6% (58/62), Average time spent: 16.8±17.1 min (total)	single	3 months	Feasibility (recruitment, retention, usage, program acceptability) , Diet quality (preliminary efficacy)	Fruit, vegetables, discretionary foods, breakfast intake , Alcohol intake, Self-efficacy, Quality of life, Well-being	eating behaviors (vegetables, fruit, discretionary foods, breakfast)	Mean difference	-4.8% (for percentage energy from discretionary foods)	0.95	-8.6, -1.1	Limited	Intervention participants significantly decreased the percentage energy/day from discretionary foods compared with control (−4.8%, 95%CI −8.6, −1.1, p = 0.012, d = −0.34).
19	Young Adults’ Engagement With a Self-Monitoring App for Vegetable Intake and the Impact of Social Media and Gamification: Feasibility Study	Monica Nour	2019	Australia	QRCT	24.8 ± 3.4	97	47	0.51	Normal	Diet	A Self-Monitoring App for Vegetable Intake,Social Media and Gamification	Combined	self-monitoring app, gamified app, social media (Facebook)	Monitoring/Interaction	2.3；3.1	Logged into app: 64% / Avg logging frequency: 11 out of 28 days / Facebook posts viewed: 60% / Peer interaction: No comments observed / Logging frequency: Decrease from 4 days/week (Week 1) to 2 days/week (Week 4)	4 weeks	4 weeks	User engagement (duration and frequency of logging vegetable intake)	Vegetable intake (serves/day)	change in vegetable consumption (serves per day)	N/A	N/A	N/A	N/A	Limited	No effects of gaming or social support on the frequency of recording vegetables or the duration of app engagement were found. However, regardless of the app type, the duration of app engagement was significantly associated with vegetable intake post intervention (P<.001).
20	Effects of the e-Motivate4Change Program on Metabolic Syndrome in Young Adults Using Health Apps and Wearable Devices: Quasi-Experimental Study	Ji-Soo Lee	2020	Korea	QNRS	22.0 ± 2.0	60	59	0.0167	Normal	Physical activity、Diet	e-Motivate4Change program, for which health apps and wearable devices were selected based on user needs	Combined	apps, wearable devices	Monitoring/Guidance	2.3；4.1	N/A	12 weeks	12 weeks	BMI, Cholesterol	Health-related lifestyle, Self-efficacy, Quality of life (QOL)	Health-related lifestyle score, self-efficacy, BMI, cholesterol, blood pressure, blood sugar	Group × Time Interaction (ANOVA F-value)	F=6.15	N/A	N/A	Yes	The e-Motivate4Change program effectively improved participants’ health-related lifestyle scores and self-efficacy, and significantly reduced their BMI and cholesterol levels.
21	Evaluating an Interactive Digital Intervention for College Weight Gain Prevention	Melissa A. Napolitano	2020	USA	QNRS	18.3 ± 0.72	20	20	0	Normal	Physical activity、Sedentary behavior、Diet	a digital interactive intervention,Eight digital learning modules	Single	digital learning modules	Monitoring/Feedback	2.3；2.2	Positive Impression: 60% / Relevance: 95% / Ease of Comprehension (Written Feedback): 75% / Videos Relatable: 65% / Prompted to look for more information: 75%	31 ± 7 minutes	N/A	Changes in theoretical constructs (ie, self-efficacy, behavioral capability, elaboration) and program acceptability	N/A	Self-efficacy, behavioral capability, elaboration	Paired samples t test	Pretest: 25.5±2.8; Posttest: 29.2±2.8	N/A	N/A	Limited	At posttest, improvements in self-efficacy were found for 5 behaviors (ie, physical activity, high fat snacks, breakfast, fried foods, fruits and vegetables); improvements in behavioral capability were found for 3 behaviors (ie, high fat snacks, fried foods, and fruits and vegetables).
22	Impact of a Design-Based Bike Exergame on Young Adults’ Physical Activity Metrics and Situational Interest	Cédric Roure	2020	Belgium	QRCT	20.8 ± 1.3	60	60	0	Normal	Physical activity	a design-based exergame approach to build a bike exergame called Greedy Rabbit	Single	exergame	Immersion/Engagement	6.1；12.1；9.1；1.1	N/A	1 session, 32 stages	N/A	%HRmax​, %VO2 max​, and cadence	Situational Interest	maximum oxygen consumption, heart rate and cadence	MANOVA F-statistic / Effect Size (η2)	η2=.70 (main effect)	N/A	N/A	Yes	Furthermore, the physical activity metrics increased more during the exergame for the experimental group, reaching the standard guidelines for vigorous physical activity.
23	Effect of tailoring on weight loss among young adults receiving digital interventions: an 18-month randomized controlled trial	Melissa A. Napolitano	2021	USA	QRCT	23.3 ± 4.4	459	283	0.3834	Overweight/Obesity	Physical activity、Diet	Facebook and text messaging either personalized or generic	Combined	Facebook, text messaging	Prompting/Feedback	7.1；2.2	High Engagement Threshold: ≥66% content completion	6 months	18 months	Weight loss	Physical activity, dietary, and cardiometabolic assessments	Weight loss	Adjusted Mean Weight Difference (kg)	−2.32 kg	0.95	[−3.90,−0.74]	Yes	At 6 months, those in TAILORED who were highly engaged (completing >66%) lost more weight compared to CONTROL (−2.32 kg [95% confidence intervals: −3.90, −0.74]; p = .004), with the trend continuing at 12 months.
24	Introducing Dietary Self-Monitoring to Undergraduate Women via a Calorie Counting App Has No Effect on Mental Health or Health Behaviors: Results From a Randomized Controlled Trial	Samantha L. Hahn	2021	USA	QRCT	20.2 ± 2.4	200	192	0.04	Normal	Physical activity、Diet	The MyFitnessPal app	Single	app	Monitoring	2.3；2.4	Logged dietary intake via MyFitnessPal: Average 89.1% of days	1 month	0 month	Eating disorder risk (EDE-QS global score)	Mental health outcomes (Anxiety, Depressive symptoms, Body satisfaction, Quality of life); Health behaviors (Nutritional intake, Physical activity, Screen time)	eating disorder risk, anxiety, depressive symptoms, body satisfaction, quality of life, nutritional intake, physical activity, screen time	β (Linear Regression Coefficient)	β=−.04	0.95	(−0.11,0.02)	No	Dietary self-monitoring via MyFitnessPal for 1 month did not increase eating disorder risk, impact other aspects of mental health, or alter health behaviors including dietary intake.
25	Daily Motivational Text Messages to Promote Physical Activity in University Students: Results From a Microrandomized Trial	Caroline A. Figueroa	2021	USA	QRCT	20.2 ± 2.47	103	93	0.097	Normal	Physical activity	a mHealth app, “DIAMANTE,” and a text-messaging platform, HealthySMS	Multiple	app, text messages	Prompting/Feedback/Monitoring	7.1；2.3；2.2	N/A	6 weeks	6 weeks	Step change from yesterday to today	Overall PA change, PHQ-8 and GAD-7 scores, BAD-SF	Daily steps	Mean Difference	729 steps	0.95	163, 1295	Yes	Sending motivational physical activity text messages based on a cognitive-behavioral framework may have a positive effect on increasing steps, but this decreases with time.	Messages were not sent for 17% of the time (700 days) because of system errors.
26	Examining the Impact of a Mobile Health App on Functional Movement and Physical Fitness: Pilot Pragmatic Randomized Controlled Trial	Matthew Jordan Stork	2021	Canada	QRCT	24.0 ± 5.0	48	46	0.0417	Normal	Physical activity	a Mobile Health App “movr”	Single	app	Guidance/Monitoring	4.1；2.3	Prescribed usage: 4 Minis/week + 2 workout Builders/week	8 weeks	8 weeks	Functional Movement Screen (FMS)	Flexibility, Strength, Cardiovascular fitness (VO₂max)	Functional Movement Screen (FMS), push-up test, flexibility tests (shoulder, ASLR, dorsiflexion), VO₂ max, countermovement jump	Partial Eta Squared (η²p)	η²p = 0.51	N/A	N/A	Yes	The findings revealed that movr improved indices of functional movement (FMS), flexibility (shoulder, ASLR, and dorsiflexion), and muscular endurance (push-ups) over an 8-week period compared with the control group while maintaining handgrip strength, lower body power (countermovement jump), and cardiovascular fitness.
27	The effects of a physical activity intervention based on a fatness and fitness smartphone app for University students	Adrià Muntaner-Mas	2021	Spain	QRCT	23.1 ± 4.0	100	66	0.34	Normal	Physical activity	the vidahora app	Single	app	Guidance	4.1；6.1	Encouraged to record min3 physical activities/week, each lasting>10 min	9 weeks	N/A	Measured physical fitness components	Self-reported physical fitness	body fatness composition and measured and self-reported physical fitness components	MD	19.20 cm	0.95	[2.93,35.47]	Yes	A physical activity intervention based on five behavior change techniques and applied through a commercial Smartphone application (vidahora), showed improvements in physical fitness objectively. However, the intervention did not show changes in body fat levels and produced minimal changes in self-reported physical fitness.
28	Feasibility of smartphone application- and social media-based intervention on college students’ health outcomes: A pilot randomized trial	Zachary C. Pope	2022	USA	QRCT	21.6	44	42	0.045	Normal	Physical activity、Sedentary behavior	MapMyFitness smartphone application, Facebook-delivered health education intervention	Combined	app, Facebook	Monitoring/Education/Prompting	2.3；5.1；7.1	MapMyFitness use: 1.71 times/week; Facebook tips implementation: 1 to 3 times/week; Retention: 95.5%	10 weeks	0 week	Intervention interest, use/acceptability, retention, and feasibility	Changes in PA, SB, physiological, and SCT-related psychosocial constructs	MVPA/Day, SB/Day	Descriptive Statistics	N/A	N/A	N/A	Yes	A low-burden and well-integrated social media-based intervention is feasible and of interest to college students, possibly improving select health behaviors and outcomes.
29	Promotion of Physical Activity through Health Applications among Students of Selected Universities – A Preliminary Study	Lynn Smith	2022	South Africa	QDS	22.7 ± 3.7	192	192	0	Normal	Physical activity	Mobile health applications	Single	app	Monitoring/Feedback	2.3；2.2	N/A	N/A	N/A	Self-reported changes in physical activity	N/A	Self-reported changes in physical activity	N/A	N/A	N/A	N/A	Yes	This study concluded that health applications can be used as a tool to facilitate and promote physical activity participation in the university student population.
30	An m-Health Intervention Using Smartphone App to Improve Physical Activity in College Students: A Randomized Controlled Trial	Hala K. Al-Nawaiseh	2022	USA	QRCT	21.1 ± 2.2	130	114	0.123	Normal	Physical activity	publicly available Smartphone apps “Pacer”	Single	app	Monitoring/Feedback	2.3；2.2	N/A	12 weeks	12 weeks	step counts/week	body mass index (BMI)	Physical Activity (PA) (Step Counts/Week),Anthropometric Measurements	MD	9366.15 steps/week	N/A	N/A	Yes	m-Health apps can increase PA and improve body weight, with goal setting and feedback as key intervention components.
31	ePSICONUT: An e-Health Programme to Improve Emotional Health and Lifestyle in University Students	Luisa Marilia Cantisano	2022	Dominican Republic	QNRS	20.69 ± 1.74	40	16	0.6	Normal	Physical activity、Diet	ePSICONUT (a psychonutritional programme fully supported by eHealth tools)	Single	eHealth tools	Education	5.1；5.3	Active participant rate: 75% remained active until the end.	12 weeks	N/A	Total Global Diet Quality Index (Total ICGD score)	Subjective Psychological Well-Being, Anxiety, and Depressive symptoms, Overall Lifestyle	Diet quality, physical activity level, subjective well-being, anxiety, depression	Cohen's d	d=−0.92	0.95	Not Reported	Limited	Although there was no statistically significant difference in exercise before and after the programme, other habits, such as healthy eating, were optimised.
32	Efficacy of technology-based personalised feedback on diet quality in young Australian adults: results for the Aim4Me randomised controlled trial	Rebecca L Haslam	2023	Australia	QRCT	21.7 ± 2.0	1005	141	0.8597	Normal	Diet	Web-based dietary interventions	Single	website	Feedback/Education	2.2；5.1	Website pages visited: 0.6%∼75%/Dietitian consultation completion: 15%/Overall Satisfaction: ≈50%	12 months	12 months	Diet quality (Australian Recommended Food Score (ARFS) total)	ARFS subscales, percentage energy (%E) from nutrient-rich core foods	Australian Recommended Food Score (ARFS)，percentage energy (%E) from nutrient-rich foods	Interaction P-value	No significant group-by-time interactions	N/A	N/A	No	No significant group-by-time interactions were observed (P > 0·05).
33	An online game-based intervention using quizzes to improve nutrition and physical activity outcomes among university students	Katerina Belogianni	2023	UK	QRCT	23.01 ± 3.82	88	65	0.2614	Normal	Physical activity、Sedentary behavior、Diet	a website and ten quiz-games relevant to the website content	Single	website	Education/Immersion	5.1；6.1；12.1	Non-players: 15/50 students (30% drop-out) / Average games played: 6/10 games / Quiz score: Mean 55% to 82% correct / Social feature: 0% usage	10 weeks	10 weeks	Nutrition knowledge, diet quality, physical activity, sitting time	Frequency and performance of the quiz-games played	nutrition knowledge, diet quality, physical activity and sitting time	Group X time interaction p-value	No significant difference found	0.95	N/A	No	No significant differences were found between groups over time in any of the outcomes.
34	Objectively Assessing the Effect of a Messenger-based Intervention to Reduce Sedentary Behavior in University Students: A Pilot Study	Mona Kellner	2023	Germany	QRCT	22.31 ± 2.59	41	34	0.171	Normal	Sedentary behavior	messages to interrupt sedentary time	Single	messages	Prompting	7.1	Messages: Appropriate length/frequency (Md=5.0). Tasks: Feasible (Md=4.0), Fun (Md=4.0). Adherence: Consequent execution not always given (Md=2.0).	3 weeks	N/A	sedentary time of the participants	evaluation of the messages	Sedentary time (measured in minutes/day using ActivPAL devices)	MD	Decrease of 59.46±102.68 minutes	N/A	N/A	Yes	A reduction of sedentary time of one hour per day in the intervention group is practically significant.
35	Evaluating a mobile application-based intervention for insomnia in college students: a preliminary study	Veronica Floyd	2024	USA	QRCT	19.9 ± 0.97	80	55	0.3125	At least moderate insomnia symptoms	Sleep	Cognitive Behavioral Therapy for Insomnia(CBT-I Coach)	Single	app	Guidance/Education	5.1；4.1	Avg use: 5 days/week; 'Tools' use: 56.8%; 'Learning' materials use: 35.3%; App effectiveness rating: Mean 2.9 (43% moderate)	4 weeks	4 weeks	Insomnia symptoms (ISI scores)	Post-treatment depressive symptoms (CES-D scores)	Insomnia severity, sleep quality, and sleep duration	Hedge's g	0.88	N/A	N/A	Yes	Nearly 70% of participants found the app moderately to extremelyeffective.
36	Impact of the simultaneous distribution of e-learning and exercise videos on the health literacy and lifestyle of college students during the COVID-19 pandemic: a randomized controlled trial	Kazuki Kaneda	2024	Japan	QRCT	20.8 ± 1.2	61	46	0.246	Normal	Physical activity、Sedentary behavior	E-learning and exercise videos	Combined	e-learning , exercise video	Education/Guidance	5.1；4.1	Engagement support: Twice-weekly reminders via messenger app	4 weeks	4 weeks	Physical activity	Health habits, eHealth literacy, health-related quality of life, subjective well-being, and psychological stress	physical activity, health habits, eHealth literacy, health-related quality of life, subjective well-being, and psychological stress	F-statistic (from mixed-model repeated-measures ANOVA)	F=0.16	N/A	N/A	No	The combined distribution of e-learning and exercise videos did not significantly enhance physical activity among college students during the COVID-19 pandemic; however, health literacy and habits improved.
37	“Simply complicated”: Uncovering the processes of lifestyle behavior change among college and university students with access to a digital multiple lifestyle intervention	Katarina Åsberg	2024	Sweden	QR	31.3 ± 6.4	87	50	0.4253	At least one unhealthy behavior	Physical activity、Sedentary behavior、Diet	the digital intervention Buddy	Single	text messages	Guidance/Education/Feedback	4.1；5.1；2.2	Seven personas illustrating different levels of engagement.	4 months	N/A	experiences of the behavior-change process	respondents’ narratives	the respondents’ narratives and their experiences of the behavior-change process	N/A	N/A	N/A	N/A	Limited	Buddy worked best for students who had clear ideas about what they wanted to change and why, and who were aware of their needs, and those who could translate information and reflection into action and had the mental and physical energy needed to make changes.
38	A Comparative Study on the Prevalence of Lifestyle Risk Factors Among Users and Non-users of Any Health-Based Mobile App Among University Students in Chennai	Rushender Rajan	2024	India	QDS	23.82 ± 1.62	680	680	0	Normal	Physical activity、Diet	Health-Based Mobile App	Single	app	Monitoring/Education/Screening	1.2；1.6；5.1；2.3	Regularly utilizing them: 238 (35.00%) Duration of regular use (N=238): Less than or equal to one year: 68(28.5%); More than one year: 170(71.5%)	N/A	N/A	Compare the prevalence of lifestyle risk factors	Assess the effects of the health-based mobile app	prevalence of lifestyle risk factors	Adjusted prevalence ratio (PR)	0.38	0.95	0.24-0.60	Yes	The prevalence of various risk factors was higher among non-users of mobile health apps, except for physical activity, which was similar in both groups.
39	Effective management of sedentary behavior among Indian university students: An empirical exploration into health‑related behavior	Somya Khatri	2024	India	QNRS	20.74 ± 1.77	697	500	0.2826	Normal	Sedentary behavior	a mobile application-based intervention	Single	app	Monitoring/Feedback/Guidance	2.3；2.2；4.1	Tracking and monitoring break time duration	2 weeks	N/A	overall sedentary behavior	N/A	Sedentary Behavior Questionnaire (SBQ)	MD	Mpre​=6.84 to Mpost​=6.29	0.95	Not reported	Yes	Therefore, there is a significant relationship between DHI and sedentary behavior of college students within the age range of 18–22.Therefore, there is no significant relationship between DHI and sedentary behavior of college students within the age range of 23–27.
40	Feasibility and Preliminary Efficacy of Co-Designed and Co-Created Healthy Lifestyle Social Media Intervention Programme the Daily Health Coach for Young Women: A Pilot Randomised Controlled Trial	Jessica A. Malloy	2024	New Zealand	QRCT	21.34 ± 2.02	50	46	0.08	Normal	Physical activity、Diet	social media (SM) “intervention the Daily Health Coach (DHC)”	Single	social media	Education/Prompting/Guidance	5.1；7.1；4.1	Total engagement rate: 10.04%.	12 weeks	3 months	Feasibility and Preliminary Efficacy / Feasibility of Recruitment, Randomisation, Data Collection methods, and Retention / Programme Component Use and Acceptability	Dietary quality, physical activity, social influence, disordered eating behaviours, body image, and digital health literacy	SF-FFQ、IPAQ、SIQ、TFEQ-R18、Body image disturbance questionnaire、eHEALS digital healthy literacy questionnaire	Mean Score (out of 5) / Percentage	4.18/5 或 83.6%	N/A	N/A	Limited	The DHC had no significant impact on diet quality, physical activity, or disordered eating behaviours such as uncontrolled and emotional eating.
41	Effects of Virtual Reality (VR)-Based Meditation on Sleep Quality, Stress, and Autonomic Nervous System Balance in Nursing Students	Ki-Yong Kim	2024	Korea	QRCT	21.9 ± 1.43	60	60	0	Nursing students	Sleep	virtual reality (VR)-based meditation	Single	VR	Immersion/Guidance	6.1；12.1；4.1	Adherence Check: Text messages sent and responses checked / Completion Rate: 100% (Dropouts: 0)	5 days	N/A	Subjective Sleep Quality (KMLSEQ)	Stress (Subjective & Objective), Autonomic Nervous System Balance (ANS Balance)	sleep quality, wakefulness after sleep onset, sleep efficiency, deep sleep quality, subjective stress, objective stress, and autonomic nervous system balance	MD	VRM. G 14.75 / Cont. G −2.25	0.95	Not reported	Yes	Thus, VR-based meditation effectively enhances sleep quality, lowers stress levels, and improves autonomic nervous system balance in nursing students.
42	User Experience With a Personalized mHealth Service for Physical Activity Promotion in University Students: Mixed Methods Study	Silke Wittmar	2024	Germany	MMS	24.0 ± 4.0	142	142	0	Normal	Physical activity	A digital service “futur.move”,through a smartphone app and website in the form of a progressive web application	Single	web application	Education/Interaction	5.1；3.1；6.2	N/A	30 minutes	N/A	User Experience (UX)	Evaluation of Individual Features	User Experience Questionnaire scales(attractiveness、perspicuity、stimulation、novelty)	Median / IQR	1.67 (Attractiveness Median)	N/A	IQR: 1.04 to 2.17	Yes	Qualitative findings aligned with the quantitative results, emphasizing students’ appreciation for the personalized, diverse content and social networking features of futur.move.
43	A randomized controlled trial of the effectiveness of the mHealth program in improving the lifestyle of nursing students	Shaherah Yousef Andargeery	2025	Egypt	QRCT	19.97 ± 2.61	220	220	0	Nursing students	Physical activity、Diet、Sleep	mobile health (mHealth) tools, a PowerPoint presentation containing educational videos and pictures	Multiple	mobile health tools, videos	Education/Guidance/Monitoring	5.1；4.1；2.3	N/A	3 months	N/A	Improvement in physical activity, dietary assessment, sleep quality scores	Improvement in anthropometric measurement and laboratory findings	students’ scores in physical activity, dietary assessment, and sleep quality（the identical dietary evaluation scale, the GPAQ/IPAQ, and the same sleep quality scale）	MD	IPAQ: P value 0.03, FFQ: P value 0.011, SQS: P value 0.031	0.95	Not reported	Yes	Three months after the educational intervention program, lifestyle improvements were significantly more pronounced in the mHealth intervention group compared to the traditional group.
44	The effect of online nutrition and lifestyle education on body image dissatisfaction, body mass index, and disordered eating among female university undergraduate students in Lagos, Nigeria	Foluke Adenike Olatona	2025	Nigeria	QNRS	Unclear	2014	1182	0.4131	Female	Diet	Online nutrition and lifestyle intervention involving social media techniques	Single	social media	Education/Guidance	5.1；4.1	N/A	12 weeks	6 months	Body image dissatisfaction (BID), Body mass index (BMI), Disordered eating (DE)	Nutritional status (BMI categories), Body image desired	body image dissatisfaction(Pulver's Figure Rating Scale),BMI,disordered eating(Eating Attitudes Test,EAT-26)	Proportion Difference (Chi-square)	Prevalence Post-Intervention: 6.10% (Intervention) vs 13.20% (Control)	Not Reported	Not Reported	Yes	The intervention reduced BID, BMI and DE among the intervention group significantly (p < 0.05) compared with the control group.
45	Wearable Intervention for Alcohol Use Risk and Sleep in Young Adults: A Randomized Clinical Trial	Lisa M. Fucito	2025	USA	QRCT	21.16 ± 1.75	120	98	0.1833	Sleep concerns	Sleep	A multimodal digital intervention of wearable feedback and coaching	Combined	wearable devices, website, smartphone	Monitoring/Guidance/Feedback	2.3；4.1；2.2	Daily diary completion: 95% / Daily wearable use: Very high (14 days)	2 weeks	12 weeks	Sleep-related impairment	Sleep disturbance	Sleep Disturbance,Sleep-Related Daytime Impairment	LSMD (Least-Squares Mean Difference)	3.09	0.95	0.96-5.23	Yes	Compared with the control A group, the intervention group reported clinically meaningful lower sleep-related impairment scores (95% CI, 0.96-5.23).
46	Feasibility and Usability of an Artificial Intelligence—Powered Gamification Intervention for Enhancing Physical Activity Among College Students: Quasi-Experimental Study	Yanan Gao	2025	China	QNRS	21.5 ± 1.4	459	456	0.0065	Normal	Physical activity	Artificial intelligence (AI)-powered gamification interventions	Single	AI-powered gamification	Interaction	3.1；6.2；2.1	SUS Score: 65.2 ("OK") / Total PA sessions: 18,073 / Motivated by gamification: 80%	2 months	N/A	Feasibility & Adherence (PA duration correlation)	Usability & Acceptability	PA levels	Spearman's ρ (correlation coefficient)	Overall: ρ=0.464 (P<.001)	N/A	N/A	Yes	A significant positive correlation was observed between the duration of individual PA and intervention duration for men (ρ=0.510, P<.001), although the correlation was weaker for women (ρ=0.258, P=.046).

## Sheet: PROGRESS-PLUS
Num.	Author,Year	P-Place of residence			R-Race/ethnicity			O-Occupation			G-Gender/sex			R-Religion			E-Education			S-Socioeconomic status			S-Social capital			PLUS-Additional factors
		Reported	Subgroup/Interaction Analysis	If Differences, Describe	Reported	Subgroup/Interaction Analysis	If Differences, Describe	Reported	Subgroup/Interaction Analysis	If Differences, Describe	Reported	Subgroup/Interaction Analysis	If Differences, Describe	Reported	Subgroup/Interaction Analysis	If Differences, Describe	Reported	Subgroup/Interaction Analysis	If Differences, Describe	Reported	Subgroup/Interaction Analysis	If Differences, Describe	Reported	Subgroup/Interaction Analysis	If Differences, Describe	Additional Factors Reported
1	Hebden et al., 2014	Yes	No	N/A	Yes	No	N/A	Yes	No	N/A	Yes	Yes	In the control group, males lost significantly more weight than females.	No	No	N/A	No	No	N/A	Yes	No	N/A	No	No	N/A	Age, BMI/Weight Status, Smartphone ownership, Stage-of-change
2	Nour et al., 2015	Yes	No	N/A	Unclear	No	N/A	Unclear	No	N/A	Yes	Yes	A greater proportion of women met the guidelines for sodium and alcohol; a greater proportion of males met guidelines for sugar.	Unclear	No	N/A	Unclear	No	N/A	Unclear	No	N/A	No	No	N/A	Age, BMI, HEIFA Score Quartiles
3	Schweitzer et al., 2016	Yes	No	N/A	Yes	No	N/A	Yes	No	N/A	Yes	Yes	No significant effect of sex was detected for these variables.	No	No	N/A	Yes	No	N/A	No	No	N/A	No	No	N/A	Baseline BMI; Baseline DGA Saturated Fat Status; Study Completers
4	Allman-Farinelli et al., 2016	Yes	No	N/A	Yes	No	N/A	Unclear	Unclear	N/A	Yes	No	N/A	Unclear	Unclear	N/A	Yes	No	N/A	Yes	No	N/A	No	No	N/A	Age group (18-35 years); Weight Status (BMI categories); Well-being (WHO-5 score)
5	Walsh et al., 2016	No	No	N/A	No	No	N/A	Yes	No	N/A	Yes	No	N/A	No	No	N/A	Yes	No	N/A	No	No	N/A	No	No	N/A	Age, Baseline Physical Activity Levels
6	Hutchesson et al., 2016	Yes	No	N/A	No	No	N/A	No	No	N/A	Unclear	No	N/A	No	No	N/A	Yes	No	N/A	Unclear	No	N/A	No	No	N/A	Age, Marital Status
7	O’Brien et al., 2016	Yes	No	N/A	Yes	No	N/A	Yes	No	N/A	Yes	No	N/A	No	Unclear	N/A	Yes	No	N/A	No	No	N/A	No	No	N/A	Baseline Eating Status; Phone Ownership; BMI
8	Partridge et al., 2016	Yes	No	N/A	Yes	Yes	No moderation effect.	No	No	N/A	Yes	Yes	Males lost more weight.	No	No	N/A	Yes	Yes	No moderation effect.	Yes	Yes	Higher income lost more weight at 3-months.	No	No	N/A	Age, Recruitment source; Relationship status, Living arrangement, Interventionist
9	Cotten et al., 2016	Yes	No	N/A	No	No	N/A	Yes	No	N/A	Yes	No	N/A	No	No	N/A	Yes	No	N/A	Unclear	No	N/A	No	No	N/A	Age, Body Mass Index (BMI), Baseline Physical Activity (Moderate, Hard, and Very Hard Intensity)
10	Morris et al., 2016	Yes	No	N/A	No	No	N/A	Yes	No	N/A	Yes	No	N/A	No	No	N/A	Yes	No	N/A	Unclear	No	N/A	No	No	N/A	Age, Symptomology Severity/Comorbidity, Language Proficiency
11	Xian et al., 2017	Yes	No	N/A	No	No	N/A	Yes	Yes	Non-students showed a greater change in steps per day (2544, 95% CI: 1908–3180) than students (1489, 95% CI: 784–2195).	Yes	Yes	Males showed a larger increase in steps per day (2759, 95% CI: 2062–3457) compared to females (1123, 95% CI: 500–1747).	No	No	N/A	No	No	N/A	No	No	N/A	No	No	N/A	Age , Body Mass Index (BMI) , Baseline Physical Activity (PA) level , Use of wearable devices , Self-reported time playing Pokémon GO per day , Played Pokémon GO in a moving vehicle , Played Pokémon GO when cycling.
12	Alessandra et al., 2017	Yes	No	N/A	Yes	Yes	No significant association between race/ethnicity and mobile health app use. Participants who self-identified as white reported higher physical activity scores than non-white participants.	Yes	No	N/A	Yes	Yes	No significant association between gender and mobile health app use. Males reported higher lifestyle scores and physical activity scores; females reported higher EBI scores.	No	No	N/A	Yes	No	N/A	No	No	N/A	No	No	N/A	Age, Body Mass Index (BMI), Type of mobile health app(s)
13	Ashton et al., 2017	Yes	No	N/A	Yes	No	N/A	Yes	No	N/A	Yes	No	N/A	No	No	N/A	Yes	No	N/A	Yes	No	N/A	Yes	No	N/A	Age, BMI, Blood pressure, Cholesterol, Physical activity (Steps/day, MVPA), Diet quality, Hazardous drinking (AUDIT-C), Psychological well-being
14	Chung et al., 2017	Yes	No	N/A	Yes	No	N/A	Yes	No	N/A	Yes	Yes	The OW group had all females while the HW group had 20% females.	No	No	N/A	Yes	No	N/A	No	No	N/A	Yes	Yes	Social support was felt to be stronger from the team than from coparticipants.	Age , BMI/Weight Status, Previous Technology Use, Type of Mobile Phone, Technical Experience
15	Inauen et al., 2017	Unclear	No	N/A	No	No	N/A	Yes	No	N/A	Yes	Yes	The inclusion of the covariates did not substantively change the model results.	No	No	N/A	Unclear	No	N/A	Unclear	No	N/A	Unclear	Yes	The inclusion of the covariates did not substantively change the model results.	Age, BMI, being vegetarian, vegan, or having diabetes, restrained eating, stress, and social desirability
16	Hershner et al., 2018	Yes	No	N/A	Yes	No	N/A	Yes	No	N/A	Yes	Yes	Sex was significant (beta estimate coefficient -0.86 (95% CI-1.65 to -0.07) P=.03.	No	No	N/A	Yes	No	N/A	Yes	Yes	Credit hours was significant (beta estimate coefficient 0.05 (95% CI 0.007 to 0.095) P=.02.	No	No	N/A	Age, Circadian Chronotype (MEQ), Grade Point Average
17	Whatnall et al., 2019	Yes	No	N/A	Yes	No	N/A	Yes	No	N/A	Yes	No	N/A	No	No	N/A	Yes	No	N/A	Yes	No	N/A	Yes	No	N/A	Age, Diet self-efficacy scores, Alcohol intake, Quality of life, Well-being, Exclusion of medical condition requiring a prescribed diet
18	Fitzsimmons-Craft et al., 2019	No	No	N/A	Yes	Yes	Non-White students were less likely to screen into the AN group compared with the HR or ED groups.	Yes	No	N/A	Yes	Yes	Male students were less likely to screen into the ED group compared with the LR, HR, or AN groups.	No	No	N/A	Yes	No	N/A	No	No	N/A	No	No	N/A	Age , Body Mass Index (BMI)
19	Nour et al., 2019	Yes	No	N/A	Yes	No	N/A	Yes	No	N/A	Yes	Yes	Females were more likely to complete the 4-week program than males (P<.001).	No	No	N/A	Yes	No	N/A	Yes	No	N/A	No	No	N/A	Age, Autonomous and controlled motivation for consumption of vegetables
20	Floyd et al., 2020	Unclear	No	N/A	Yes	No	N/A	Yes	No	N/A	Yes	No	N/A	No	No	N/A	Yes	Yes	The groups did, however, significantly differ in regard to year in school (p=0.03).	Unclear	No	N/A	No	No	N/A	Age, Epworth Sleepiness Scale (ESS), Center for Epidemiological Studies Depression Scale (CES-D), Narcolepsy , self-reported app usage/effectiveness
21	Lee et al., 2020	Yes	No	N/A	Yes	No	N/A	Yes	No	N/A	Yes	No	N/A	Unclear	Unclear	N/A	Yes	No	N/A	Unclear	Unclear	N/A	Unclear	Unclear	N/A	Age, Quality of life (QOL), Physiological indicators (BMI, blood pressure, blood sugar, and cholesterol level)
22	Napolitano et al., 2020	Yes	No	N/A	Yes	No	N/A	Yes	No	N/A	Yes	No	N/A	No	No	N/A	Yes	No	N/A	No	No	N/A	No	No	N/A	Age, BMI
23	Roure et al., 2020	Yes	No	N/A	No	No	N/A	Yes	No	N/A	Yes	No	N/A	No	No	N/A	Yes	No	N/A	No	No	N/A	No	No	N/A	Age , Maximal Aerobic Power, Maximal Oxygen Consumption, Maximal Heart Rate, BMI
24	Napolitano et al., 2021	Yes	No	N/A	Yes	No	N/A	Yes	No	N/A	Yes	No	N/A	No	No	N/A	Yes	No	N/A	Unclear	No	N/A	No	No	N/A	BMI, Engagement, Age
25	Hahn et al., 2021	Yes	No	N/A	Yes	No	N/A	Yes	No	N/A	Yes	No	N/A	No	No	N/A	Yes	No	N/A	Yes	No	N/A	No	No	N/A	Age, BMI, Eating disorder risk (EDE-QS), Anxiety (STAI), Depressive symptoms (CESD-R), Body Image (BISS), Quality of Life, Nutritional Intake, Physical Activity, Screen Time, Self-weighing frequency
26	Figueroa et al., 2021	Yes	No	N/A	Yes	No	N/A	Yes	No	N/A	Yes	No	N/A	No	No	N/A	Yes	No	N/A	Yes	No	N/A	No	No	N/A	Age , Health status , Technology utilization , Born in the United States , Engaging in regular physical activity last 6 months , Wants to be more physically active , Depression (PHQ-8) , Anxiety (GAD-7) , Behavioral activation (BADS-SF)
27	Stork et al., 2021	Unclear	No	N/A	Yes	No	N/A	Yes	No	N/A	Yes	No	N/A	No	No	N/A	Yes	No	N/A	Yes	No	N/A	No	No	N/A	Age, Body mass (kg), Height (cm), BMI (kg/m2), Waist circumference (cm), Maximal heart rate (bpm), Peak power output (W), Maximal oxygen uptake (mL/kg/min), Moderate- to vigorous-intensity physical activity
28	Muntaner-Mas et al., 2021	No	No	N/A	No	No	N/A	Yes	No	N/A	Yes	No	N/A	No	No	N/A	Yes	No	N/A	Yes	No	N/A	No	No	N/A	Age, Medical condition, Smartphone Operating System
29	Pope et al., 2022	Unclear	No	N/A	Yes	No	N/A	Yes	No	N/A	Yes	No	N/A	No	No	N/A	Yes	No	N/A	Unclear	No	N/A	Yes	No	N/A	Age, Body Mass Index (BMI), PA-related Self-Efficacy, Enjoyment, Barriers, Outcome Expectancy
30	Smith et al., 2022	Unclear	No	N/A	No	No	N/A	Yes	No	N/A	Yes	No	N/A	No	No	N/A	Yes	No	N/A	Unclear	No	N/A	Unclear	No	N/A	Age, Specific Faculty/Department of Study
31	Al-Nawaiseh et al., 2022	Yes	No	N/A	Yes	No	N/A	No	No	N/A	Yes	No	N/A	No	No	N/A	Yes	No	N/A	No	No	N/A	No	No	N/A	Age, Body Mass Index (BMI)
32	Cantisano et al., 2022	Yes	No	N/A	Yes	No	N/A	Yes	No	N/A	Yes	No	N/A	No	No	N/A	Yes	No	N/A	Unclear	No	N/A	Unclear	No	N/A	Age, baseline health and risk/protective factors (sleep, smoking, coffee intake, and meditation)
33	Haslam et al., 2023	Yes	No	N/A	Yes	No	N/A	Yes	No	N/A	Yes	No	N/A	No	No	N/A	Yes	No	N/A	Yes	No	N/A	Yes	No	N/A	Age, BMI, Physical Activity, Smoking Status, Alcohol Intake, Food Insecurity
34	Belogianni et al., 2023	Yes	No	N/A	Yes	No	N/A	No	No	N/A	Yes	No	N/A	No	No	N/A	Yes	No	N/A	Unclear	No	N/A	No	No	N/A	Age, BMI, Being on a special diet, Adherence/Engagement
35	Kellner et al., 2023	Yes	No	N/A	No	No	N/A	Yes	No	N/A	Yes	No	N/A	No	No	N/A	Yes	No	N/A	Unclear	No	N/A	No	No	N/A	Age, Semester, Field of Study, COVID-19 situation
36	Kaneda et al., 2024	No	No	N/A	No	No	N/A	Yes	No	N/A	Yes	No	N/A	No	No	N/A	Yes	No	N/A	No	No	N/A	No	No	N/A	Age, Height, Weight, BMI, Belong to an active community, Experience watching Ex videos, Screen time
37	Åsberg et al., 2024	Yes	No	N/A	Unclear	No	N/A	Yes	No	N/A	Yes	No	N/A	No	No	N/A	Yes	No	N/A	Unclear	No	N/A	Unclear	No	N/A	Age, Body mass index (BMI), individual’s expectations, needs, and skills, and their current life situation, intentions, knowledge, mental and physical energy needed to make changes
38	Rajan et al., 2024	Yes	Yes	Hostelers had an increased proportion of using health-based mobile apps.	No	No	N/A	Yes	No	N/A	Yes	Yes	No statistically significant relationship between users and non-users regarding sex in adjusted analysis.	No	No	N/A	Yes	No	N/A	Unclear	No	N/A	Unclear	No	N/A	Age category , Tobacco usage , Alcohol consumption , Unhealthy diet , Physical inactivity , BMI category (Obesity) , Hypertension status
39	Khatri et al., 2024	Yes	No	N/A	Yes	No	N/A	Yes	No	N/A	Yes	Yes	DHI significantly reduced sedentary behavior in both males and females.	No	No	N/A	Yes	Yes	Significant decrease in sedentary behavior for age range 18-22, but no significant change for age range 23-27.	No	No	N/A	No	No	N/A	Medical condition (Individuals with any medical condition that limited their ability to engage in physical activity were excluded)
40	Malloy et al., 2024	Yes	No	N/A	Yes	No	N/A	Yes	No	N/A	Yes	No	N/A	No	Unclear	N/A	Yes	No	N/A	No	Unclear	N/A	Yes	Yes	The waitlist control group showed increased social influence compared to the intervention group.	Age, Medical history (e.g., diagnosed with an active eating disorder) , Digital health literacy , Body image disturbance , Disordered eating behaviours.
41	Kim et al., 2024	Yes	No	N/A	No	No	N/A	Yes	No	N/A	Yes	No	N/A	No	No	N/A	Yes	No	N/A	No	No	N/A	No	No	N/A	Age, Sleep duration, Medication status (Yes/No), Underlying disease (Yes/No), and Vital signs (SBP, DBP, Heart rate)
42	Andargeery et al., 2025	Yes	No	N/A	No	No	N/A	Yes	No	N/A	Yes	No	N/A	No	No	N/A	Yes	No	N/A	Yes	No	N/A	Yes	No	N/A	BMI; Smoking Status, Fast Food Consumption, Blood Pressure (Systolic/Diastolic), Lipid Profile (TC, LDL, HDL, RBS), Fat Percentage
43	Olatona et al., 2025	Yes	No	N/A	Yes	No	N/A	Yes	No	N/A	Yes	No	N/A	Yes	No	N/A	Yes	No	N/A	Yes	No	N/A	Yes	No	N/A	Baseline screening variables, University, BMI, Body image desired, Time
44	Wittmar et al., 2025	Unclear	No	N/A	No	No	N/A	Yes	No	N/A	Yes	Yes	A moderate correlation was found with the novelty subscale with women providing higher ratings compared to men.	No	No	N/A	Yes	No	N/A	No	No	N/A	No	No	N/A	Age, Physical Activity level (WHO guidelines compliance) , Prior experience with PA apps , BMI , Faculty affiliation
45	Fucito et al., 2025	Yes	No	N/A	Yes	No	N/A	Yes	No	N/A	Yes	No	N/A	No	No	N/A	Yes	No	N/A	No	No	N/A	No	No	N/A	Age, Clinical Exclusions, Primary motivation
46	Gao et al., 2025	Yes	No	N/A	No	No	N/A	Unclear	No	N/A	Yes	Yes	A significant gender difference was observed in the duration of a single PA session. Men exhibited longer PA durations than women.	No	No	N/A	Unclear	No	N/A	No	No	N/A	No	No	N/A	Age, height, weight, PA levels, fitness goals
